# Supplementary material for: Light quality regulates plant biomass and fruit quality through a photoreceptor-dependent HY5-LHC/CYCB module in tomato
Source: Hortic Res. 2023 Nov 16;10(12):uhad219. doi: 10.1093/hr/uhad219 (PMC10699845; doi:10.1093/hr/uhad219)
Supplement: Web_Material_uhad219 [file web_material_uhad219.zip]

Archive with 2 entries (2 files):
- 2023.10.4.Supplemental figures 1-3.docx
- 2023.7.14.Supplemental Tables 1-3.docx
